# Supplementary material for: Impact of Mild COVID-19 History on Oral-Gut Microbiota and Serum Metabolomics in Adult Patients with Crohn’s Disease: Potential Beneficial Effects
Source: Biomedicines. 2024 Sep 14;12(9):2103. doi: 10.3390/biomedicines12092103 (PMC11429124; doi:10.3390/biomedicines12092103)
Supplement: Supplementary file 1 [file biomedicines-12-02103-s001.zip]

Archive with 1 entries (1 files):
- biomedicines-3176169-supplementary.pdf
